# Supplementary material for: Roles for jasmonate- and ethylene-induced transcription factors in the ability of Arabidopsis to respond differentially to damage caused by two insect herbivores
Source: Front Plant Sci. 2014 Aug 19;5:407. doi: 10.3389/fpls.2014.00407 (PMC4137388; doi:10.3389/fpls.2014.00407)
Supplement: Supplementary file 2 [file DataSheet2.XLSX]

## Sheet: ST1-Primer Publication Table
At_Locus	Description	Forward Primer	Forward Primer Length	Reverse Primer	Reverse Primer Length	cDNA Product Size (bp)	DNA Product Size (bp)	Product Tm (-dI/dT max)
AP2/ERF Transcription Factors
At1g06160	ORA59,Octadecanoid-Responsive Arabidoposis 59	GGCTCTCGCTTATGATCAGG	20	GGACGGTTTCTCATGGAGTG	20	171	171	80.1
At1g13260	RAV1, Regulator of the ATPase of the Vacuolar Membrane 1	CGAAACATCACGCAGAGAAA	20	TTAACGAACCTGCTCCAACC	20	169	169	79.5
At1g22190	Similar to RAP2.4	GCGTTTGCGTTCTCTCTACC	20	CGAGTTCGATTCCTCGGTAA	20	200	200	82.1
At1g28370	ERF11, Ethylene Response Element Binding Factor 11	CGTGGAGCTAAAGCCAAAAC	22	ACACCATCATCCCAGCCTTA	20	187	187	82.1
At1g32640	AtMYC2-JIN1, Jasmonate-Insenstive 1	TGTCGTCTTCGTGTTCTTCG	20	ACCGTCGCTTGTTGAATCAT	20	205	205	79.2
At1g43160	RAP2.6, Related to AP2 6	GCTGTGACTAAAGAATGTGAAAGC	24	CCTTGTGTGGGTCTCGAATCTC	22	112	112	80.3
At1g53170	ERF8, Ethylene Response Element Binding Factor 8	CACCGATCTTCTCGTTCCAT	20	GATCTCAGCGGCGTATCTTC	20	177	177	82.6
At1g68840	RAV2, Regulator of the ATPase of the Vacuolar Membrane 2	CGGCGATTTAGCTTTTCTTG	22	CACGAGACGGTTTAGCTTCC	20	241	241	82.2
At1g74930	ORA47 Octadecanoid Responsive in Arabidopsis 47	AAGCAAGCGATGAAGGAAGA	20	CTCGGGAGTGTCGTAAGAGC	20	156	156	80.8
At2g35700	ERF38 Ehthylene Response Factor 4	CCGACCCTAAAGACATCCAA	20	ATGGTTCACGTTGAGCAAGAG	21	184	184	86.4
At2g41710	AP2-Like TF (was ODP)	TGCCTTGCCGTTATTCTTCT	20	CACATCCCATGCAACAGAAC	20	241	241	80.2
At3g15210	ERF4, Ethylene Response Element Binding Factor 4	GACGTTAGTTGTGCCTTCA	19	ATCTAAACGCCGATGTCACAG	21	185	185	86.6
At4g17490	ERF6, Ethylene Response Element Binding Factor 6 (103)	ATTCCTTCACGTTCCAATCG	20	GCCTCATCCTCACTCCTCTG	20	189	189	83.2
At4g17500	ERF1, Ethylene Response Element Binding Factor 1	TCCGGTCAAGAAGGAGAAGA	20	GCCGTCTCAAACGTTCCTAA	20	165	165	84.7
At4g32800	ERF043 Etylene Responsive Factor 043	CGTCTTCCGACAAGGAGAAG	20	GGGAAATTGAGAATGGCTGA	20	214	214	84.5
At5g11590	TINY2/DREB3, Drought Response Element Binding Protein 3	ACGTCTTCGTCGTCGTCTTT	20	GGCGGCGGATATAAACAGTA	20	203	203	84.8
At5g47230	ERF5, Ethylene Response Element Binding Factor 5 (102)	TTCGGATCATCGTCCTCTTC	20	GGCGGTTTACGAATTTGAGA	20	218	218	77.5
At5g51190	ERF105, Ethylene Response Element Binding Factor 105	ACCGGTGGTTCAAGAGAATG	20	TCCTGCTTCAAGTGGGAAGT	20	217	217	82.5
At5g61590	ERF107 Ethylene Response Element Binding Factor 107	AGATCCGGCAAAGAAAGGAT	20	TTGTTGTTCCTTGAGGCTGTG	21	208	293	76.6
At5g61600	ERF104 (5/6),Ethylene Response Factor 104 (ERF 5/6 like)	GAACCATCACCAACCAATCC	21	GTCCCAAGCCAGATCCTACA	21	214	214	82.2
At5g64750	ABR1, ABA-Repressor 1	AAAGGAGGAGAGAGGTGGAGGA	23	ACTTTAGAAGTAGAGCTACCACCG	24	103	103	79.9
Reference Genes:
At3g27300	G6PD5, Glucose 6 Phosphate 1-Dehydrogenase	TGTAGCCATGAGTCTGCATA	20	TCACTCCACTGCTTCACAGG	20	128	128	80.1
At3g41768, At2g01010	18S RNA	CGGCTACCACATCCAAGGA	19	TGCTGGCACCAGACTTGCCCTC	22	165	165	80.8
pSP64POLY(A)-LUC	Luciferase mRNA from Promega	CCAGGGATTTCAGTCGATGT	20	AATCTGACGCAGGCAGTTCT	20	183	NA	81.2
Defense Genes:
At3g12500	PR3, Basic Chitinase	GGGGCTACTGTTTCAAGCAA	21	GCAACAAGGTCAGGGTTGTT	20	187	187	84
At3g04720	PR4, HEVEIN-LIKE (HEL)	GAGAATAGTGGACCAATGCAG	22	GTAGACCGATCGATATTGACCT	22	233	233	82.4
At5g24770	VSP2, Vegetabive Storage Protein	GAACAACAAAACGCCAAATTC	22	GCCAGATGAGAAATGAGGAGA	22	167	167	78.8
AT5G44420	PDF1.2, Plant Defensin 1.2	TTGCTGCTTTCGACGCACCGG	21	TAGATTTAACATGGGACGTAACAG	24	196		83.8
At1g72260	Thi2.1, Plant Thionin 2.1	CTCAGCTGATGCTACCAATGAGC	23	GCTCCATTCACAATTTCACTTGC	23	108	184	80.9
At1g17420	LOX3, Lipoxygenase 3	AGCCGAGTAGAGAAGCCA	18	CGACCTTAGGGAGAGGAAAC	20	250	250	83.2

## Sheet: ST2-TFs by Treatment
TF Family	AGI	Gene Name	Insect	Dir.	Tissue	Time	Fold X
AP2/ERF	At1g22190	Similar to RAP2.4	Spodoptera	Up	Local	24hrs	3.02455
AP2/ERF	At1g28370	ERF11	Spodoptera	Up	Systemic	24hrs	6.2692
AP2/ERF	At1g43160	RAP2.6	Pieris	Up	Systemic	6hrs	3.14756
AP2/ERF	At1g53170	ERF8	Spodoptera	Up	Systemic	24hrs	2.67152
AP2/ERF	At1g53170	ERF8	Spodoptera	Up	Local	24hrs	3.91996
AP2/ERF	At1g63030	DDF2	Spodoptera	Up	Local	6hrs	2.47315
AP2/ERF	At1g63030	DDF2	Wounding	Up	Local	6hrs	2.05101
AP2/ERF	At1g74930	ORA47	Spodoptera	Up	Systemic	6hrs	6.91913
AP2/ERF	At1g74930	ORA47	Spodoptera	Up	Systemic	24hrs	6.14118
AP2/ERF	At1g74930	ORA47	Spodoptera	Up	Local	24hrs	8.11395
AP2/ERF	At2g35700	ERF38	Spodoptera	Up	Local	6hrs	2.0578
AP2/ERF	At2g35700	ERF38	Spodoptera	Up	Local	24hrs	2.55391
AP2/ERF	At2g41710	AP2-Like TF	Pieris	Up	Local	24hrs	2.13381
AP2/ERF	At2g41710	AP2-Like TF	Wounding	Up	Local	6hrs	2.47417
AP2/ERF	At3g15210	ERF4	Spodoptera	Up	Systemic	24hrs	3.32759
AP2/ERF	At3g15210	ERF4	Spodoptera	Up	Local	6hrs	4.00436
AP2/ERF	At3g15210	ERF4	Spodoptera	Up	Local	24hrs	4.70322
AP2/ERF	At4g17500	ERF1	Spodoptera	Up	Systemic	6hrs	2.6227
AP2/ERF	At4g32800	ERF043	Spodoptera	Up	Systemic	24hrs	2.38641
AP2/ERF	At5g11590	TINY2	Pieris	Up	Systemic	24hrs	3.70237
AP2/ERF	At5g25810	TINY	Wounding	Up	Local	6hrs	2.59311
AP2/ERF	At5g47230	ERF5	Spodoptera	Up	Systemic	24hrs	4.14719
AP2/ERF	At5g47230	ERF5	Spodoptera	Up	Local	24hrs	7.62722
AP2/ERF	At5g61590	ERF107	Spodoptera	Down	Systemic	6hrs	0.484064
AP2/ERF	At5g61600	ERF104	Spodoptera	Up	Systemic	24hrs	2.28301
AP2/ERF	At5g64750	ABR1	Pieris	Up	Local	6hrs	7.16126
AP2/ERF-RAV	At1g13260	RAV1	Spodoptera	Up	Systemic	24hrs	2.51737
AP2/ERF-RAV	At1g13260	RAV1	Spodoptera	Up	Local	24hrs	2.77246
AP2/ERF-RAV	At1g68840	RAV2	Spodoptera	Up	Systemic	24hrs	2.12971
AP2/ERF-RAV	At1g68840	RAV2	Pieris	Down	Systemic	6hrs	0.418291
ARF	At1g34390	ARF22	Pieris	Up	Systemic	6hrs	2.22235
ARF	At5g37020	ARF8	Pieris	Up	Local	24hrs	2.15619
ARF	At5g37020	ARF8	Wounding	Down	Systemic	6hrs	0.483532
AUX/IAA	At1g04240	IAA3	Wounding	Down	Local	6hrs	0.480547
AUX/IAA	At1g52830	IAA6	Spodoptera	Up	Systemic	6hrs	2.42235
AUX/IAA	At3g62100	IAA30	Wounding	Up	Local	6hrs	2.18
bHLH	At1g09530	PIF3	Pieris	Up	Systemic	6hrs	2.2025
bHLH	At2g18300	bHLH064	Spodoptera	Down	Local	6hrs	0.395398
bHLH	At2g18300	bHLH064	Pieris	Down	Systemic	6hrs	0.337474
bHLH	At1g26260	bHLH76	Wounding	Up	Local	6hrs	2.01308
bHLH	At2g22750	bHLH18	Pieris	Down	Systemic	24hrs	0.463458
bHLH	At2g27230	LHW	Pieris	Up	Local	6hrs	2.15671
bHLH	At2g42280	bHLH130	Pieris	Down	Systemic	24hrs	0.437453
bHLH	At2g47270	UPBEAT1	Spodoptera	Up	Local	6hrs	4.72272
bHLH	At2g47270	UPBEAT1	Pieris	Up	Systemic	24hrs	2.02429
bHLH	At2g47270	UPBEAT1	Pieris	Up	Local	6hrs	2.22212
bHLH	At3g56980	bHLH39/ORG3	Spodoptera	Up	Systemic	24hrs	2.66064
bHLH	At3g61950	bHLH67	Pieris	Down	Local	6hrs	0.498384
bHLH	At3g61950	bHLH67	Wounding	Down	Local	6hrs	0.382486
bHLH	At4g16430	bHLH3	Spodoptera	Up	Local	6hrs	2.19429
bZIP	At1g42990	AtbZip160	Spodoptera	Up	Systemic	6hrs	2.0826
bZIP	At2g40620	AtbZip18	Pieris	Down	Systemic	24hrs	0.21993
bZIP	At2g40620	AtbZip18	Wounding	Down	Local	24hrs	0.430788
bZIP	At2g42380	AtbZip34	Spodoptera	Down	Local	24hrs	0.414383
bZIP	At2g42380	AtbZip34	Pieris	Down	Systemic	24hrs	0.386779
bZIP	At2g42380	AtbZip34	Pieris	Down	Local	6hrs	0.318967
bZIP	At2g42380	AtbZip34	Pieris	Down	Local	24hrs	0.455887
bZIP	At4g34590	AtbZip11/GBF6	Spodoptera	Up	Local	6hrs	2.60366
bZIP	At4g36730	GBF1	Spodoptera	Up	Local	6hrs	3.2339
bZIP	At4g34000	ABF3, AtbZip37	Wounding	Up	Local	24hrs	2.05698
bZIP	At4g37730	AtbZip7	Spodoptera	Up	Systemic	6hrs	2.63432
bZIP	At4g37730	AtbZip7	Spodoptera	Up	Systemic	24hrs	2.27003
bZIP	At4g37730	AtbZip7	Spodoptera	Up	Local	6hrs	5.48112
bZIP	At4g37730	AtbZip7	Pieris	Up	Systemic	6hrs	2.15283
bZIP	At4g37730	AtbZip7	Pieris	Up	Local	24hrs	3.49333
bZIP	At5g11260	HY5	Pieris	Down	Systemic	6hrs	0.449777
C2C2-CO-like	At1g68520	COL6	Wounding	Down	Local	6hrs	0.45671
C2C2-CO-like	At3g02380	COL2	Pieris	Up	Systemic	24hrs	2.81845
C2C2-CO-like	At3g21890	ZFB (B-box Type)	Spodoptera	Up	Systemic	24hrs	2.09875
C2C2-CO-like	At5g15850	COL1	Spodoptera	Up	Systemic	24hrs	2.4821
C2C2-Dof	At1g28310	DOF1.4	Spodoptera	Down	Local	24hrs	0.475519
C2C2-Gata	At3g24050	GATA1	Pieris	Down	Local	6hrs	0.402635
C2C2-Gata	At5g56860	GATA21	Pieris	Down	Systemic	6hrs	0.364718
C2C2-Gata	At5g56860	GATA21	Pieris	Down	Local	6hrs	0.459459
C2H2	At1g27730	ZAT10	Spodoptera	Up	Systemic	24hrs	5.57451
C2H2	At1g27730	ZAT10	Spodoptera	Up	Local	24hrs	7.83701
C2H2	At1g27730	ZAT10	Wounding	Up	Systemic	6hrs	3.54566
C2H2	At1g27730	ZAT10	Wounding	Up	Local	6hrs	2.89767
C2H2	At2g28200	ZAT5	Spodoptera	Up	Systemic	24hrs	4.5077
C2H2	At2g28200	ZAT5	Spodoptera	Up	Local	24hrs	5.86627
C2H2	At2g28200	ZAT5	Wounding	Up	Systemic	6hrs	2.29
C2H2	At2g28200	ZAT5	Wounding	Up	Local	6hrs	2.33
C2H2	At3g10470	ZF (C2H2 Type)	Spodoptera	Up	Systemic	6hrs	2.14798
C2H2	At3g20880	WIP4	Wounding	Down	Local	24hrs	0.461606
C2H2	At5g04340	ZAT6	Spodoptera	Up	Systemic	6hrs	2.88779
C2H2	At5g04340	ZAT6	Spodoptera	Up	Systemic	24hrs	2.58579
C2H2	At5g43170	AZF3	Spodoptera	Up	Systemic	24hrs	2.19805
C2H2	At5g59820	ZAT12	Spodoptera	Up	Local	24hrs	2.03878
C3H	At2g25900	AtCTH	Pieris	Down	Systemic	6hrs	0.25207
C3H	At3g55980	SZF1	Spodoptera	Up	Systemic	24hrs	5.0742
C3H	At3g55980	SZF1	Spodoptera	Up	Local	6hrs	3.26381
C3H	At3g55980	SZF1	Spodoptera	Up	Local	24hrs	4.7812
C3H	At4g29190	TZF3	Spodoptera	Up	Local	24hrs	3.45084
C3H	At4g29190	TZF3	Spodoptera	Down	Systemic	6hrs	0.486678
C3H	At5g37200	ZF66 (C3HC4-Type RING Finger)	Spodoptera	Up	Systemic	24hrs	2.98082
C3H	At5g37250	RING-U (C3HC4-Type RING Finger)	Pieris	Down	Systemic	6hrs	0.4837
C3H	At5g58620	ZF 66 (CCCH-Type)	Pieris	Up	Local	6hrs	2.71888
CCAAT-HAP2	At2g34720	NFYA4	Pieris	Up	Local	24hrs	2.69471
CCAAT-HAP2	At5g06510	NFYA10	Spodoptera	Up	Local	6hrs	3.22483
CCAAT-HAP3	At1g21970	LEC1	Spodoptera	Up	Local	24hrs	2.13613
CCAAT-HAP3	At2g38880	HAP3A	Spodoptera	Up	Local	24hrs	2.33586
CCAAT-HAP3	At2g38880	HAP3A	Pieris	Up	Systemic	24hrs	2.33446
CCAAT-HAP5	At5g50480	HAP5A	Pieris	Up	Local	6hrs	2.38242
CCAAT-HAP5	At5g50470	HAP5a, NFY-C7	Wounding	Up	Systemic	6hrs	3.41463
GRAS	At1g66350	RGAL1	Pieris	Down	Local	24hrs	0.494047
GRAS	At2g29060	AtGRAS12	Pieris	Down	Local	6hrs	0.294225
GRAS	At4g17230	AtGRAS24, SCL13	Pieris	Up	Local	6hrs	2.1476
Homeobox	At1g17920	HGD12	Pieris	Down	Local	24hrs	0.428408
Homeobox	At1g52150	ATHB15	Spodoptera	Up	Local	6hrs	2.29908
Homeobox	At1g52150	ATHB15	Pieris	Up	Local	6hrs	2.05693
Homeobox	At2g27990	BLH8	Spodoptera	Up	Systemic	6hrs	2.01405
Homeobox	At2g27990	BLH8	Spodoptera	Up	Local	6hrs	2.76185
Homeobox	At2g27990	BLH8	Spodoptera	Up	Local	24hrs	2.09864
Homeobox	At2g27990	BLH8	Pieris	Up	Systemic	24hrs	2.08047
Homeobox	At2g27990	BLH8	Pieris	Up	Local	6hrs	2.18658
Homeobox	At2g35940	BLH1	Pieris	Up	Systemic	24hrs	2.47585
Homeobox	At2g46680	ATHB7	Spodoptera	Up	Systemic	24hrs	2.44964
Homeobox	At2g46680	ATHB7	Pieris	Up	Local	6hrs	2.13457
Homeobox	At4g16780	ATHB2	Pieris	Down	Local	24hrs	0.47114
Homeobox	At4g17460	HAT1	Pieris	Down	Local	6hrs	0.277545
Homeobox	At4g17460	HAT1	Pieris	Down	Local	24hrs	0.492174
Homeobox	At4g29940	PRHA	Pieris	Up	Systemic	6hrs	2.20513
Homeobox	At4g37790	HAT22	Spodoptera	Down	Systemic	6hrs	0.446118
Homeobox	At5g06710	HAT14	Spodoptera	Down	Local	6hrs	0.485946
Homeobox	At5g06710	HAT14	Wounding	Up	Systemic	24hrs	2.08127
Homeobox	At5g59340	WOX2	Pieris	Up	Systemic	6hrs	2.16329
HSF	At3g22830	HSFA6B	Spodoptera	Up	Systemic	6hrs	2.02664
HSF	At5g45710	HSFA4C	Spodoptera	Up	Systemic	24hrs	2.06075
LIM	At1g10200	WLIM1	Spodoptera	Down	Local	24hrs	0.482937
JUMONJI	At4g21430	Jumonji DomainTF	Wounding	Up	Local	6hrs	2.1546
LOB	At2g45410	LBD19	Wounding	Up	Local	6hrs	2.4313
LOB	At3g47870	LBD27	Wounding	Down	Local	6hrs	0.479833
LOB	At3g58190	LBD29	Wounding	Up	Systemic	24hrs	2.62013
LOB	At5g67420	LBD37	Wounding	Up	Systemic	6hrs	2.00873
MADS	At4g09960	AGL11	Spodoptera	Down	Local	24hrs	0.405697
MADS	At5g60440	AGL62	Spodoptera	Down	Systemic	6hrs	0.451568
MADS	At5g37420	AGL105	Wounding	Up	Local	24hrs	2.37041
MYB	At1g18330	EPR1	Spodoptera	Down	Local	6hrs	0.499483
MYB	At1g18330	EPR1	Pieris	Down	Systemic	6hrs	0.479656
MYB	At1g25340	AtMYB116	Wounding	Down	Local	6hrs	0.279508
MYB	At1g35515	AtMYB8, HOS10	Spodoptera	Up	Systemic	24hrs	2.33638
MYB	At1g68670	NIGARP-TR TF	Pieris	Up	Systemic	24hrs	2.06585
MYB	At1g74430	AtMYB95	Spodoptera	Up	Systemic	24hrs	3.63085
MYB	At1g74430	AtMYB95	Spodoptera	Up	Local	6hrs	5.29545
MYB	At1g74430	AtMYB95	Pieris	Up	Local	6hrs	3.13074
MYB	At1g75250	MYB Family TF	Wounding	Down	Local	6hrs	0.477871
MYB	At2g03470	ELM TF	Spodoptera	Down	Local	6hrs	0.396528
MYB	At2g23290	AtMYB70	Pieris	Down	Systemic	6hrs	0.405414
MYB	At2g46830	CCA1	Pieris	Up	Systemic	24hrs	4.12418
MYB	At3g23250	AtMYB15	Wounding	Up	Local	6hrs	2.82846
MYB	At3g47600	AtMYB94	Pieris	Down	Local	24hrs	0.425814
MYB	At4g05100	AtMYB74	Wounding	Up	Local	6hrs	3.42606
MYB	At4g28110	AtMYB41	Spodoptera	Down	Local	6hrs	0.377063
MYB	At4g28110	AtMYB41	Wounding	Down	Local	6hrs	0.38536
MYB	At5g08520	MYB TF	Spodoptera	Down	Local	24hrs	0.420642
MYB	At5g15310	AtMYB16	Pieris	Down	Local	6hrs	0.353564
MYB	At5g59430	TRFL1	Wounding	Up	Local	24hrs	2.09946
MYB	At5g26660	AtMYB4	Spodoptera	Up	Systemic	6hrs	2.44003
MYB	At5g60890	ATR1, MYB34	Spodoptera	Up	Local	6hrs	2.31409
MYB	At5g60890	ATR1, MYB34	Pieris	Up	Local	6hrs	3.67337
NAC	At1g03490	NAC006	Spodoptera	Down	Local	6hrs	0.430405
NAC	At1g52890	ANAC019	Spodoptera	Up	Local	6hrs	4.07945
NAC	At1g52890	ANAC019	Pieris	Up	Systemic	24hrs	3.50753
NAC	At1g69490	ANAC029	Wounding	Up	Systemic	24hrs	2.34376
NAC	At2g24430	ANAC038	Wounding	Up	Systemic	6hrs	3.5113
NAC	At3g29035	ANAC059	Wounding	Up	Systemic	24hrs	2.1821
NAC	At4g01550	NAC069	Spodoptera	Up	Local	6hrs	2.86744
NAC	At4g27410	RD26	Pieris	Up	Systemic	24hrs	7.32445
NAC	At4g35580	NTL9	Spodoptera	Down	Local	24hrs	0.496133
NAC	At5g63790	NAC102	Spodoptera	Up	Local	24hrs	2.79592
NAC	At5g63790	NAC102	Pieris	Up	Systemic	24hrs	2.00039
NLP	At1g20640	AtNLP4	Spodoptera	Up	Systemic	6hrs	2.6911
REM	At2g24680	REM12	Spodoptera	Up	Local	6hrs	5.83797
REM	At2g24700	TF B3 Family	Pieris	Down	Systemic	24hrs	0.44257
REM	At4g34400	TF B3 Family Protein	Wounding	Up	Local	24hrs	2.00337
SBP	At1g53160	SPL4	Spodoptera	Up	Local	6hrs	2.05986
TAZ	At5g63160	BT1	Spodoptera	Up	Local	24hrs	2.05676
TAZ	At5g63160	BT1	Pieris	Up	Systemic	24hrs	4.30255
TAZ	At5g67480	BT4	Spodoptera	Up	Local	6hrs	2.31614
TAZ	At5g67480	BT4	Pieris	Up	Local	6hrs	2.12887
TCP	At2g45680	TCP9	Spodoptera	Up	Systemic	6hrs	2.37006
TUBBY	At1g47270	TLP6	Pieris	Down	Local	6hrs	0.427419
WRKY	At1g29280	WRKY65	Spodoptera	Up	Local	24hrs	3.84838
WRKY	At1g29280	WRKY65	Wounding	Up	Local	6hrs	3.20292
WRKY	At1g80840	WRKY40	Spodoptera	Up	Systemic	6hrs	13.0857
WRKY	At1g80840	WRKY40	Spodoptera	Up	Systemic	24hrs	5.32272
WRKY	At1g80840	WRKY40	Spodoptera	Up	Local	6hrs	14.4842
WRKY	At1g80840	WRKY40	Spodoptera	Up	Local	24hrs	7.53014
WRKY	At1g80840	WRKY40	Pieris	Up	Systemic	6hrs	2.05562
WRKY	At1g80840	WRKY40	Pieris	Up	Local	6hrs	2.50047
WRKY	At2g04880	WRKY1	Spodoptera	Up	Local	6hrs	3.19398
WRKY	At2g30250	WRKY25	Spodoptera	Up	Systemic	24hrs	2.06813
WRKY	At2g38470	WRKY33	Spodoptera	Up	Systemic	24hrs	3.21406
ZIM	At1g17380	JAZ5	Spodoptera	Up	Systemic	6hrs	5.65801
ZIM	At1g17380	JAZ5	Spodoptera	Up	Local	24hrs	4.83763
ZIM	At1g17380	JAZ5	Pieris	Up	Systemic	24hrs	3.89144
ZIM	At1g17380	JAZ5	Wounding	Up	Systemic	6hrs	3.32757
ZIM	At1g19180	JAZ1	Spodoptera	Up	Systemic	6hrs	10.6147
ZIM	At1g19180	JAZ1	Spodoptera	Up	Systemic	24hrs	7.24605
ZIM	At1g19180	JAZ1	Spodoptera	Up	Local	6hrs	8.68246
ZIM	At1g19180	JAZ1	Spodoptera	Up	Local	24hrs	5.07162
ZIM	At1g19180	JAZ1	Pieris	Up	Systemic	6hrs	2.15681
ZIM	At1g19180	JAZ1	Pieris	Up	Systemic	24hrs	2.57936
ZIM	At1g19180	JAZ1	Pieris	Up	Local	6hrs	2.48346
ZIM	At1g19180	JAZ1	Pieris	Up	Local	24hrs	5.47251
ZIM	At1g19180	JAZ1	Wounding	Up	Systemic	6hrs	3.07679
ZIM	At1g19180	JAZ1	Wounding	Up	Local	6hrs	3.90945
ZIM	At1g70700	JAZ9	Spodoptera	Up	Systemic	6hrs	2.21694
ZIM	At1g70700	JAZ9	Spodoptera	Up	Local	6hrs	3.2266
ZIM	At1g70700	JAZ9	Spodoptera	Up	Local	24hrs	2.12861
ZIM	At1g70700	JAZ9	Pieris	Up	Systemic	6hrs	2.25222
ZIM	At1g70700	JAZ9	Wounding	Up	Systemic	6hrs	2.70422
ZIM	At1g72450	JAZ6	Spodoptera	Up	Systemic	6hrs	2.86874
ZIM	At1g72450	JAZ6	Spodoptera	Up	Systemic	24hrs	3.38443
ZIM	At1g72450	JAZ6	Spodoptera	Up	Local	6hrs	5.60379
ZIM	At1g72450	JAZ6	Pieris	Up	Systemic	6hrs	2.46983
ZIM	At1g74950	JAZ2	Spodoptera	Up	Systemic	6hrs	3.55465
ZIM	At1g74950	JAZ2	Spodoptera	Up	Systemic	24hrs	3.69241
ZIM	At1g74950	JAZ2	Spodoptera	Up	Local	6hrs	7.43228
ZIM	At1g74950	JAZ2	Spodoptera	Up	Local	24hrs	4.78667
ZIM	At1g74950	JAZ2	Pieris	Up	Systemic	24hrs	3.78135
ZIM	At1g74950	JAZ2	Wounding	Up	Systemic	6hrs	3.87969
ZIM	At1g74950	JAZ2	Pieris	Up	Local	6hrs	6.02392
ZIM	At3g17860	JAZ3	Spodoptera	Up	Local	6hrs	2.99787
ZIM	At3g17860	JAZ3	Spodoptera	Up	Systemic	6hrs	3.02263
ZIM	At5g13220	JAZ10	Pieris	Up	Systemic	6hrs	2.99779
ZIM	At5g13220	JAZ10	Pieris	Up	Local	24hrs	2.41034

## Sheet: ST3-Gene Names
Gene Names:
ABA- Abscisic Acid
ABF- ABA-Responsive Transcription Factor (ABRE Binding)
ABR- Abscisic Acid Repressor
AGL- AGAMOUS-like
ANAC-Arabidopsis NAC domain containing
AP2- APETELA
ARF- Auxin Response Factor
ARR- Two-Component Response Regulator
ATB- Arabidopsis thaliana bZip
ATCTH- Cys3His zinc finger protein
ATHB- Arabidopsis thaliana Homeobox Protein
ATR- Altered Tryptophan Regulation
AZF- Arabidopsis Zinc Finger
bHLH- Basic Helix-Loop-Helix
BLH- BELL1-like Homeodomain
BT- (BTB and TAZ like)
BTB- broad-complex, tramtrack and bric a` brac Region
bZIP-Basic Leucine Zipper Interacting Protein
CCA- Circadian Clock Associated
CO- CONSTANS
COL- CONSTANS-Like Protein
CUC-Cup-Shaped Cotyledon
DDF- Dwarf and Delayed Flowering,
Dof- DNA Binding with One Finger
DREB- Drought Responsive Element Binding
ELM- Egl-27 and MTA1 homology 2
EPR- Early Phytochrome Responsive
ERF- Ethylene Response Factor
GA- Gibberellic Acid
GAI- Gibberellic Acid Insensitive
GBF- G-box Binding Factor
GRAS- GAI, RGA, SCR
HAP- Heme Activated Protein
HAT- Homeodomain Arabidopsis thaliana
HDG- Homeodomain Glabrous
HOS- High Response to Osmotic Stress
HSF- Heat Shock Factor
HY- Elongated Hypotcotyl
IAA- Indole Acetic Acid-Induced Protein
JA- Jasmonic Acid
JAZ-Jasmonic Acid Inducible
LEC- Leafy Cotyledon
LIM- LIN11, Isl1, and MEC3-like
LHW- Lonesome Highway
LOB- Lateral Organ Boundary
MADS- MCM1, Agamous, Deficiens,
NAC- NAM, ATAF1, CUC2
NFY- Nuclear Factor Y Subunit
NIGARP-TR- Nitrate Inducible GARP-Type TF Repressor
NIN- Nodule Inception Protein
NLP- Nin-Like Protein
NTL-NAC TRANSCRIPTION FACTOR-LIKE
ORA- Octadecanoid Responsive in Arabidopsis
ORG- OBP-3 Responsive Gene
PHR- Photolyase/blue light Photoreceptor
PIF- Phytochrome Interacting Factor 3
POZ- Poxvirus zinc fingers
PRHA- Pathogenesis-Related HomeoDomain Protein
RAP2-Related to AP2
RAV-Regulator of ATPase of the Vacuolar Membrane
RD- Responsive to Dessication
REM- Reproductive Meristem Gene
RGA- Regulator of Gibberellic Acid Responses
SA- Salicylic Acid
SBP- Squamosa Promoter Binding Protein
SCL- Scare Crow-Like,
SPL- SBP-Like
SZF- Salt-Inducible Zinc Finger Protein
TAZ- Transcriptional Adaptor Zinc Bundle
TB- Teosinte Branched Protein
TCP- TB1, CYC and PCFs Proteins
TF- Transcription Factor
TLP- TUBBY-Like Protein
TZF- Tandem Zinc Finger
WOX- WUSCHEL- Related Homeobox Protein
ZAP- Zinc Dependant Activator Protein
ZAT- Zinc Finger Arabidopsis thaliana
ZIM- Zinc-finger Protein Expressed in Inflorescence Meristem

## Sheet: ST4-TFs by Family
TF Family	No. Unique Genes Affected by Either Insect or Wounding	No. TFs affected by P. rapae (all treatments)	No. TFs affected by S. exigua (all treatments)	No. Shared TFs by insects	No. TFs affected by wounding	No. Shared by all insects and wounding
AP2-ERF/RAV	19	5	13	1	3	2
ARF	2	2	0	0	1	0
AUX-IAA	3	0	1	0	2	0
bHLH	10	6	4	2	2	1
bZip	8	4	5	2	2	1
C2C2	7	3	3	0	1	0
C2H2	7	0	6	0	3	2
C3H	6	3	2	0	0	0
CCAAT-HAP	6	3	3	1	1	0
GRAS	3	3	0	0	0	0
Homeobox	11	8	5	3	1	1
HSF	2	0	2	0	0	0
JUMANJI	1	0	0	0	1	0
LOB	4	0	0	0	4	0
LIM	1	0	1	1	0	0
MADS	3	0	2	0	1	1
MYB	18	8	8	3	6	5
NAC	9	3	5	1	3	0
NLP	1	0	1	1	0	0
REM	3	1	1	0	1	1
SBP	1	0	1	0	0	0
TAZ	2	2	2	2	0	0
TCP	1	0	1	0	0	0
TUBBY	1	1	0	0	0	0
WRKY	5	1	5	1	1	1
ZIM	7	6	6	5	4	4
TOTAL	141

## Sheet: ST5-GS Data
	S. exigua								P. rapae
	Aliphatic GC				Indolyl GS				Aliphatic GC				Indolyl GS
Genotype	R2-value	p-value	Correlation		R2-value	p-value	Correlation		R2-value	p-value	Correlation		R2-value	p-value	Correlation
WT	1e-05	0.847	(-)		0.00459	0.726	(+)		0.00209	0.821	(+)		0.17765	0.029	(+)
erf104	0.04268	0.356	(-)		0.04363	0.351	(-)		0.18879	0.019	(+)		0.20632	0.013	(+)
erf105	0.02696	0.386	(-)		0.14889	0.035	(-)		0.00252	0.821	(-)		0.00018	0.952	(-)
erf5	0.10718	0.234	(+)		0.30236	0.027	(+)		0.06417	0.747	(-)		0.03991	0.801	(-)
erf6	0.01449	0.305	(+)		0.00706	0.795	(+)		0.16821	0.065	(+)		0.12185	0.123	(+)
All genotypes	0.10449	0.248	(+)		0.04469	0.028	(+)		0.01921	0.161	(+)		0.07007	0.007	(-)
